# Supplementary material for: Quantitative assessment of atelectasis formation under high frequency jet ventilation during liver tumour ablation–A computer tomography study
Source: PLoS One. 2023 Apr 3;18(4):e0282724. doi: 10.1371/journal.pone.0282724 (PMC10069764; doi:10.1371/journal.pone.0282724)
Supplement: S1 Data — (XLSX) [file pone.0282724.s001.xlsx]

## Sheet: PACU-time
PACU-time (min)
315
210
735
105
75
300
180
150
45
105
150
105
240
150
195
90
105
270
225
195
90
270
255
150
60

## Sheet: 1st CT within 5 min after HFJV
T0	T15	T30	T45		Atelectasis at all timepoints for the patients who had the first CT within 5 min after initiation of HFJV
2.35708	4.17261	6.8827
4.17713	5.34893	6.34634	4.46684
10.5688	13.6645	15.4562	20.0415
7.75931	12.4395	9.05164
2.62539	3.15317	3.80054	4.33088
7.85575	13.8878	17.3463	18.6423
5.44212	8.14642	9.62148	5.18367

## Sheet: Time HFJV to 1st CT-scan
Time (min) from start of HFJV to first CT
5
0
0
10
15
15
11
5
15
5
15
15
5
20
20
15
10
15
15
10
30
5
15
15

## Sheet: Normoinflated lung %
T0	T15	T30	T45
66.6702	64.2219	66.9505
74.8235	72.684	71.3624	73.8884
60.8299	61.3275	60.2408	56.19
76.05	70.9158	68.9472	71.8982
63.06	64.847	63.4927	63.7126
66.7371	67.3842	67.9863	65.2008
67.6468	70.5065	72.1062
68.028	64.4252	67.8148
63.6644	68.3045
65.8955	70.4767	70.7096	70.6569
73.0346	75.2041	76.0023	63.7583
70.2042	68.2184	68.9411	70.9841
63.1255	59.6651	60.5922	62.396
70.5454	72.2192
73.3185	70.4026	68.9044	72.4696
68.7469	66.0606	70.6916
71.9496	70.8389
68.2122	73.3733	72.1743
67.0643	68.3046	66.8316	73.5103
67.7103	71.2731
69.013	70.5092	71.7434	70.1379
72.56	74.8654	75.1743	79.1653
75.3134	74.5106	72.8072	73.5098
70.9191	72.5366	70.5655	70.9169

## Sheet: BMI<30 % atelectasis
BMI	T0	T15	T30	T45
24	2.35708	4.17261	6.8827
23	10.5688	13.6645	15.4562	20.0415
20	4.76628	4.34115	4.95683	5.39356
23	6.0099	5.05657	5.14851
25	7.75931	12.4395	9.05164
28	4.94541	5.21632
23	2.62539	3.15317	3.80054	4.33088
24	5.3421	5.24922	5.25882	5.12937
24	5.53227	6.64557	8.08748	7.06862
26	12.8527	15.0275	8.1864
24	5.8942	5.42928	7.61606
27	2.00855	3.46104
24	4.11651	7.55559	7.55976	7.32954
24	5.44212	8.14642	9.62148	5.18367
22	2.52539	1.53759	2.71082	2.88116

## Sheet: Atelectasis %
T0	T15	T30	T45
2.35708	4.17261	6.8827
4.17713	5.34893	6.34634	4.46684
10.5688	13.6645	15.4562	20.0415
4.83625	5.52129	6.32221	4.62932
4.76628	4.34115	4.95683	5.39356
7.94753	8.92702	7.9344	10.1952
6.0099	5.05657	5.14851
7.75931	12.4395	9.05164
4.94541	5.21632
2.62539	3.15317	3.80054	4.33088
4.98217	6.95138	7.76259	13.4573
5.3421	5.24922	5.25882	5.12937
7.85575	13.8878	17.3463	18.6423
5.31022	8.49128
5.53227	6.64557	8.08748	7.06862
12.8527	15.0275	8.1864
6.40473	7.25663
5.8942	5.42928	7.61606
5.28373	8.73532	10.503	6.18944
2.00855	3.46104
4.11651	7.55559	7.55976	7.32954
5.44212	8.14642	9.62148	5.18367
6.01497	4.80297	6.4813	6.9915
2.52539	1.53759	2.71082	2.88116

## Sheet: Demography
Weight (kg)	BMI (kg/m2)	ASA score	Age (yrs)	Length (cm)
75	24	1	57	175
102	30	3	50	184
68	23	2	76	172
90	30	2	74	173
62	20	3	73	178
85		3	80	178
64	23	3	72	172
87	25	2	62	185
98	28	2	66	187
69	23	3	61	172
98	35	3	74	167
70	24	3	63	170
86	30	3	70	168
78	33	3	66	154
72	24	3	77	173
74	26	3	57	169
74	30	3	84	156
80	24	3	75	182
104	32	3	59	181
79	27	3	71	170
74	24	3	62	176
70	24	2	50	172
94	30	3	79	176
50	22	3	81	150

## Sheet: PACU-time vs Atelectasis T30
PACU-time (min)	Atelectasis at T30 (%)
315	6.8827
210	6.34634
735	15.4562
105	6.32221
75	4.95683
300	7.9344
180	5.14851
150	9.05164
105	3.80054
150	7.76259
105	5.25882
240	17.3463
195	8.08748
90	8.1864
270	7.61606
225	10.503
90	7.55976
270	9.62148
255	6.4813
60	2.71082

## Sheet: Hyperinflated lung (%)
T0	T15	T30	T45
19.8575	20.9247	12.9048
4.39285	3.50077	3.99096	2.16611
4.82838	3.82648	3.16795	3.75866
3.53782	3.37581	4.32299	4.06863
17.8365	18.9273	19.2437	18.1464
3.46887	2.93569	3.75927	3.6975
6.5726	7.84376	5.37924
9.68574	11.0341	9.69238
18.3078	14.6621
17.306	14.4008	14.2354	12.291
2.69201	3.8656	3.71616	4.96752
7.62096	9.89111	11.0721	6.46483
2.56116	2.66879	2.88254	2.635
5.98918	3.70952
4.39567	8.74941	7.59627	6.04405
1.32693	1.9146	1.09152
3.27368	5.53243
8.48713	3.78006	3.64758
7.73518	7.28843	7.57833	4.76217
12.6085	8.98336
7.09631	9.21407	9.04794	11.1915
1.43024	0.865781	1.15458	1.07675
2.12126	3.44629	3.37292	2.18789
10.2376	11.738	11.904	9.19728

## Sheet: Poorly inflated lung (%)
T0	T15	T30	T45
11.1152	10.6808	13.2619
16.6065	18.4663	18.3004	19.4787
23.7729	21.1816	21.1351	20.0098
15.5759	20.1871	20.4076	19.4038
14.3372	11.8845	12.3068	12.7474
21.8465	20.7531	20.32	20.9065
19.7707	16.5932	17.366
14.5269	12.1012	13.4412
13.0824	11.8171
14.1731	11.9693	11.2544	12.7212
19.2912	13.9789	12.5189	17.8169
16.8327	16.6412	14.728	17.4217
26.4576	23.7783	19.1789	16.3268
18.1552	15.58
16.7536	14.2024	15.4118	14.4177
17.0735	16.9972	20.0304
18.372	16.372
17.4064	17.4174	16.5621
19.9168	15.6717	15.0871	15.5381
17.6727	16.2825
19.7742	12.7212	11.6489	11.3411
20.5676	16.1224	14.0496	14.5743
16.5504	17.2401	17.3386	17.3108
16.3179	14.1879	14.8197	17.0046

[truncated: 1 more sheets: Time on HFJV (min)]
